# Supplementary material for: Household Transmission of COVID-19 and Influenza During the Early Omicron Era: An Insurance Claims Database Study in Japan
Source: Viruses. 2026 Mar 5;18(3):324. doi: 10.3390/v18030324 (PMC13030347; doi:10.3390/v18030324)
Supplement: Supplementary file 1 [file viruses-18-00324-s001.zip]

Archive with 1 entries (1 files):
- viruses-4132613-supplementary.pdf
